# Supplementary material for: Lizard movement tracks: variation in path re-use behaviour is consistent with a scent-marking function
Source: PeerJ. 2016 Mar 22;4:e1844. doi: 10.7717/peerj.1844 (PMC4806635; doi:10.7717/peerj.1844)
Supplement: Supplemental Information 1 [file peerj-04-1844-s001.xlsx]

## Sheet: Supplemental Material 1
Lizard	Residency_in_2010	Year	Paired	Sex	Reused_paths	Reuse_frequency	Homerange_size (ha)	GPS_locations	Days_observed
2368		2009	no	male	46	150	7.9527	1998	88
2408		2009	yes	male	28	91	5.0857	1587	75
4997		2009	no	male	3	9	15.1874	1488	76
9164		2009	no	male	75	247	3.1835	2090	101
9170		2009	no	male	33	109	4.6095	1843	74
9291		2009	no	male	16	56	3.5931	1526	84
9292		2009	yes	female	2	6	3.078	1324	64
9310		2009	no	male	8	24	4.5873	1590	85
9319		2009	yes	female	33	110	3.879	2459	106
9363		2009	yes	female	7	23	1.2783	1737	102
9364		2009	no	male	12	38	5.2226	1784	82
9369		2009	yes	male	17	53	3.181	1101	72
9372		2009	yes	male	84	276	8.4395	1894	94
9390		2009	yes	male	15	50	3.0939	2503	105
9522		2009	no	female	7	21	1.6737	1534	65
9532		2009	yes	female	7	21	5.0161	1781	103
10039		2009	no	female	1	3	2.2668	1276	63
10424		2009	yes	male	31	109	3.4397	1387	63
10509		2009	yes	female	0	0	1.1132	1736	82
10827		2009	yes	male	36	117	2.9978	1806	70
11129		2009	yes	male	6	18	3.1231	1839	89
11130		2009	no	male	19	59	2.404	1481	88
11157		2009	no	male	6	18	7.2512	1843	90
11194		2009	no	female	3	9	3.3139	1740	72
11505		2009	no	male	1	3	10.9712	1322	70
11533		2009	no	female	0	0	1.9575	775	44
11547		2009	yes	male	4	12	2.7393	991	59
11885		2009	yes	male	35	114	5.613	1757	84
11902		2009	yes	female	12	36	3.7244	1679	102
12030		2009	yes	female	14	44	1.0353	1633	98
12138		2009	yes	female	10	31	2.1213	1718	82
12171		2009	yes	male	8	24	3.4329	1337	71
12434		2009	yes	male	24	87	1.8634	1754	92
12730		2009	yes	female	4	12	2.5285	926	68
12847		2009	yes	female	10	31	3.954	1848	89
12893		2009	yes	female	1	3	4.4332	1414	84
13535		2009	yes	female	2	6	2.089	2030	106
19309		2009	yes	male	14	42	2.7854	2011	90
31849		2009	yes	female	0	0	2.9018	1628	80
32290		2009	no	female	1	3	3.6338	1609	72
40009		2009	yes	female	3	9	2.2843	1132	55
40011		2009	no	male	34	114	8.5602	2181	88
40012		2009	no	male	7	21	6.3853	1823	102
40013		2009	yes	male	30	96	7.5268	2147	86
40015		2009	yes	female	4	12	3.1766	1574	80
40018		2009	yes	male	9	29	5.6538	1581	78
40019		2009	yes	female	4	12	5.1098	1247	62
40021		2009	yes	female	3	9	7.2285	2297	89
40022		2009	yes	female	0	0	1.4925	1051	64
40023		2009	yes	female	10	30	2.2713	1935	93
40040		2009	yes	male	17	51	3.656	1526	93
40044		2009	yes	male	21	77	1.2699	2015	100
40047		2009	no	male	23	70	3.1639	1248	65
40070		2009	yes	female	8	26	2.6039	1526	89
40072		2009	yes	male	0	0	4.3195	835	45
2368	Resident	2010	yes	male	21	65	12.2796	1882	67
2408	Resident	2010	yes	male	139	515	2.575	3344	99
3549	New arrival	2010	no	female	3	9	4.9215	1907	77
4997	Resident	2010	no	male	25	81	10.8893	2490	95
9164	Resident	2010	no	male	66	227	3.8016	2357	98
9170	Resident	2010	yes	male	21	72	5.8133	1884	77
9268	New arrival	2010	no	male	11	36	6.9184	1324	58
9291	Resident	2010	no	male	5	15	7.5744	1701	85
9310	Resident	2010	yes	male	23	73	6.4599	2429	100
9319	Resident	2010	yes	female	43	146	3.7187	2599	95
9363	Resident	2010	yes	female	9	27	1.7146	1896	96
9369	Resident	2010	no	male	24	92	2.0048	1914	78
9372	Resident	2010	no	male	67	216	10.6953	2712	112
9390	Resident	2010	yes	male	51	163	3.3441	3235	111
9532	Resident	2010	no	female	11	35	4.5972	2584	109
10039	Resident	2010	no	female	1	3	4.3254	2462	100
10424	Resident	2010	yes	male	21	72	3.8063	1854	59
10509	Resident	2010	no	female	5	15	1.508	2542	107
10827	Resident	2010	yes	male	19	66	3.4086	2038	79
11130	Resident	2010	yes	male	46	152	4.4012	2039	95
11157	Resident	2010	no	male	11	33	7.4129	1703	71
11194	Resident	2010	yes	female	7	22	3.2717	2836	91
11505	Resident	2010	no	male	14	43	9.9698	1986	75
11533	Resident	2010	no	female	6	19	3.2794	2218	111
11885	Resident	2010	yes	male	29	92	6.2565	2573	111
11902	Resident	2010	yes	female	16	50	4.5383	1985	95
12030	Resident	2010	yes	female	14	43	1.0137	2217	90
12138	Resident	2010	yes	female	6	18	4.2129	2195	92
12434	Resident	2010	yes	male	52	178	2.2527	1961	96
12730	Resident	2010	yes	female	8	27	3.8874	1987	104
12847	Resident	2010	yes	female	11	34	2.9353	1654	76
12893	Resident	2010	yes	female	2	6	6.721	1620	85
13535	Resident	2010	yes	female	2	6	1.9774	1737	77
19200	Resident	2010	no	male	0	0	3.9905	1184	75
19309	Resident	2010	yes	male	35	114	1.9461	2387	97
31849	Resident	2010	no	female	0	0	3.7143	1730	71
40009	Resident	2010	no	female	1	3	2.5069	1652	82
40012	Resident	2010	no	male	7	27	9.3302	1524	86
40013	Resident	2010	no	male	75	244	2.8192	1602	93
40015	Resident	2010	yes	female	10	30	3.2161	2149	102
40022	Resident	2010	yes	female	11	33	1.6123	1298	74
40023	Resident	2010	yes	female	8	26	2.4935	2434	101
40024	New arrival	2010	yes	male	22	70	4.915	2450	83
40040	Resident	2010	yes	male	61	201	3.5157	1999	86
40044	Resident	2010	yes	male	41	137	1.3793	2883	101
40070	Resident	2010	yes	female	45	153	2.4219	2434	110
40071	New arrival	2010	no	female	0	0	4.5542	1984	76
40074	New arrival	2010	yes	female	8	25	4.1248	1070	51
40077	New arrival	2010	yes	female	8	25	6.5199	2489	89
40100	New arrival	2010	yes	male	21	65	3.6688	1884	77
40101	New arrival	2010	yes	female	2	6	2.3498	1862	92
40102	New arrival	2010	yes	female	1	3	2.0286	1454	64
40104	New arrival	2010	yes	female	15	45	2.0894	2394	85
40107	New arrival	2010	yes	male	42	136	3.6145	1897	68
40110	New arrival	2010	no	male	13	43	5.4939	1906	81
40111	New arrival	2010	no	male	8	27	2.7228	2194	81
40112	New arrival	2010	no	female	0	0	2.1584	1071	52
40114	New arrival	2010	no	male	19	62	3.2799	1595	55
40117	New arrival	2010	yes	female	8	25	2.2649	1981	84
40170	New arrival	2010	yes	female	2	6	8.3354	2385	93
